# Supplementary material for: Concatenated ScaA and TSA56 Surface Antigen Sequences Reflect Genome-Scale Phylogeny of Orientia tsutsugamushi: An Analysis Including Two Genomes from Taiwan
Source: Pathogens. 2024 Apr 3;13(4):299. doi: 10.3390/pathogens13040299 (PMC11054523; doi:10.3390/pathogens13040299)
Supplement: Supplementary file 1 [file pathogens-13-00299-s001.zip]

Archive with 1 entries (1 files):
- pathogens-2931530-supplementary.pdf
